# Supplementary material for: A cosine adaptive particle swarm optimization based long-short term memory method for urban green area prediction
Source: PeerJ Comput Sci. 2024 May 28;10:e2048. doi: 10.7717/peerj-cs.2048 (PMC11157564; doi:10.7717/peerj-cs.2048)
Supplement: Supplemental Information 1 — Imput data: multiple sequences including economic and demographic data. Output: prediction of carbon emission and relative error. [file peerj-cs-10-2048-s001.m]

clear, clc, close all;
D=readmatrix('ExportData.xls');
data=D;
data1=data;
nn=16;
numTimeStepsTrain = floor(nn);
[data_in,PS_in]=mapminmax(data1(:,1:end-1)');
[data_out,PS_out]=mapminmax(data1(:,end)');
data=[data_in;data_out];
data=data';
[XTrain,YTrain,XTest] = DataProgress(data,numTimeStepsTrain);
dataTest = data(numTimeStepsTrain+1:end,:);
YTest = dataTest(:,end)';
numFeatures= 10;
numResponses = 1;
numHiddenUnits = 10;
layers = LSTM(numFeatures,numResponses,numHiddenUnits);
XTrain=XTrain';
YTrain=YTrain';
Def_options();
net = trainNetwork(XTrain,YTrain,layers,options);
net = predictAndUpdateState(net,XTrain);
%M = numel(XTrain);
M=length(XTrain(1,:));
for i = 1:M
[net,YPred_1(:,i)] = predictAndUpdateState(net,XTrain(:,i),'ExecutionEnvironment','cpu');
end
T_sim1=mapminmax("reverse",YPred_1,PS_out);
N=length(XTest(1,:));
for i = 1:N
[net,YPred_2(:,i)] = predictAndUpdateState(net,XTest(:,i),'ExecutionEnvironment','cpu');%
end
T_sim2=mapminmax("reverse",YPred_2,PS_out);
T_train=data1(1:M,end)';
T_test=data1(M+1:end,end)';
error1 = sqrt(sum((T_sim1 - T_train).^2) ./ M);
error2 = sqrt(sum((T_sim2 - T_test ).^2) ./ N);
%  MAE
mae1 = sum(abs(T_sim1 - T_train)) ./ M ;

mae2 = sum(abs(T_sim2 - T_test )) ./ N ;
disp(['Train-MAE：', num2str(mae1)])
disp(['VAL-MAE：', num2str(mae2)])
%  MAPE
maep1 = sum(abs(T_sim1 - T_train)./T_train) ./ M ;
maep2 = sum(abs(T_sim2 - T_test )./T_test) ./ N ;
disp(['Train-MAPE：', num2str(maep1)])
disp(['VAL-MAPE为：', num2str(maep2)])
%  RMSE
RMSE1 = sqrt(sumsqr(T_sim1 - T_train)/M);
RMSE2 = sqrt(sumsqr(T_sim2 - T_test)/N);
disp(['Train-RMSE：', num2str(RMSE1)])
disp(['VAL-RMSE：', num2str(RMSE2)])
figure
subplot(2,1,1)
plot(T_sim1,'-s','Color',[255 0 0]./255,'linewidth',1,'Markersize',5,'MarkerFaceColor',[250 0 0]./255)
hold on 
plot(T_train,'-o','Color',[150 150 150]./255,'linewidth',0.8,'Markersize',4,'MarkerFaceColor',[150 150 150]./255)
legend( 'Train','Real','Location','best');
title('Res','fontsize',12)
xlabel('Sample','fontsize',12);
ylabel('Value','fontsize',12);
xlim([1 M])
%-------------------------------------------------------------------------------------
subplot(2,1,2)
bar((T_sim1 - T_train)./T_train)   
legend('Train-Err','Location','best')
title('Train-Err','fontsize',12)
ylabel('Err','fontsize',12)
xlabel('Sample','fontsize',12)
xlim([1 M]);
%-------------------------------------------------------------------------------------
figure
subplot(2,1,1)
plot(T_sim2,'-s','Color',[0 0 255]./255,'linewidth',1,'Markersize',5,'MarkerFaceColor',[0 0 255]./255)
hold on 
plot(T_test,'-o','Color',[0 0 0]./255,'linewidth',0.8,'Markersize',4,'MarkerFaceColor',[0 0 0]./255)
legend('Test','Real','Location','best');
title('Res','fontsize',12)
xlabel('Sample','fontsize',12);
ylabel('Val','fontsize',12);
xlim([1 N])
%-------------------------------------------------------------------------------------
subplot(2,1,2)
bar((T_sim2 - T_test )./T_test)   
legend('Test-Err','Location','NorthEast')
title('Test-Err','fontsize',12)
ylabel('Err','fontsize',12)
xlabel('Sample','fontsize',12)
xlim([1 N]);
